# Supplementary material for: PnLRR-RLK27, a novel leucine-rich repeats receptor-like protein kinase from the Antarctic moss Pohlia nutans, positively regulates salinity and oxidation-stress tolerance
Source: PLoS One. 2017 Feb 27;12(2):e0172869. doi: 10.1371/journal.pone.0172869 (PMC5328275; doi:10.1371/journal.pone.0172869)
Supplement: S2 Table — (XLSX) [file pone.0172869.s002.xlsx]

## Sheet: LRR-RLK expression analysis
Table S2 PnLRR-RLKs transcriptional levels after salt treatment for 1 h. The Antarctic moss Pohlia nutans were sprayed with or without 200 mM NaCl for 1 h. The tanscriptome sequencing were performed on an Illumina Hiseq 2500 platform. Transcriptome assembly was accomplished using Trinity (Grabherr et al, 2011). Gene expression levels were estimated by RSEM (Li et al, 2011). Differential expressio…
Gene_id	Pn_NaCl_readcount	Pn_Ctrl_readcount	log2.Fold_change	p.value	q.value.Storey.et.al..2003.	Signature	GenBank Accession number
PnLRR-RLK1	100.391	79.1855	0.34233	0.60751	0.99864	FALSE	KX159225
PnLRR-RLK2	19.7749	26.0025	-0.39498	0.046542	0.38999	FALSE	KX159226
PnLRR-RLK3	62.533	129.087	-1.0456	2.49e-12	1.51e-10	TRUE	KX159227
PnLRR-RLK4	23.0999	38.8775	-0.75105	0.0011562	0.02031	FALSE	KX159228
PnLRR-RLK5	8.1083	7.40523	0.13085	0.6587	0.99864	FALSE	KX159229
PnLRR-RLK6	27.4165	31.1777	-0.18547	0.088853	0.60235	FALSE	KX159230
PnLRR-RLK7	77.6413	100.602	-0.37376	0.00012746	0.0028787	FALSE	KX159231
PnLRR-RLK8	3.84473	8.76173	-1.1883	0.05123	0.41467	FALSE	KX159232
PnLRR-RLK9	231.291	116.548	0.98878	0.00070366	0.013165	FALSE	KX159233
PnLRR-RLK10	160.883	177.347	-0.14057	0.00014341	0.0031973	FALSE	KX159234
PnLRR-RLK11	10.9666	17.8819	-0.70539	0.032596	0.30156	FALSE	KX159235
PnLRR-RLK12	79.158	78.3019	0.015687	0.055884	0.44203	FALSE	KX159236
PnLRR-RLK13	9.91662	11.5286	-0.2173	0.28002	0.99864	FALSE	KX159237
PnLRR-RLK14	7.64163	6.90033	0.14722	0.68485	0.99864	FALSE	KX159238
PnLRR-RLK15	51.3914	108.512	-1.0783	6.84e-11	3.61e-09	TRUE	KX159239
PnLRR-RLK16	730.855	503.598	0.53731	0.30349	0.99864	FALSE	KX159240
PnLRR-RLK17	12.8333	11.9493	0.10296	0.54398	0.99864	FALSE	KX159241
PnLRR-RLK18	17.0916	30.6728	-0.84367	0.0022215	0.035274	FALSE	KX159242
PnLRR-RLK19	60.6102	14.1566	2.0981	3.4658e-07	1.7806e-05	TRUE	KX159243
PnLRR-RLK20	54.3664	32.7345	0.7319	0.37103	0.99864	FALSE	KX159244
PnLRR-RLK21	8.86663	9.67729	-0.12622	0.38496	0.99864	FALSE	KX159245
PnLRR-RLK22	16.1583	18.0923	-0.16311	0.20927	0.99864	FALSE	KX159246
PnLRR-RLK23	24.2666	32.2296	-0.40942	0.024568	0.24561	FALSE	KX159247
PnLRR-RLK24	26.0165	19.8174	0.39266	0.88794	0.99864	FALSE	KX159248
PnLRR-RLK25	77.8746	141.33	-0.85985	3.36e-11	1.81e-09	FALSE	KX159249
PnLRR-RLK26	38.3832	73.4212	-0.93572	6.08e-07	2.08e-05	FALSE	KX159250
PnLRR-RLK27	125.665	13.8328	3.1834	1.7622e-21	2.9535e-19	TRUE	KX159251
PnLRR-RLK28	36.0498	75.3566	-1.0637	6.71e-08	2.6e-06	TRUE	KX159252
PnLRR-RLK29	20.1249	31.346	-0.6393	0.0069619	0.091141	FALSE	KX159253
PnLRR-RLK30	11.3749	17.335	-0.60783	0.050034	0.40849	FALSE	KX159254
PnLRR-RLK31	2.97499	3.82884	-0.36402	0.45939	0.99864	FALSE	KX159255
PnLRR-RLK32	34.7665	110.574	-1.6692	1.73e-16	1.34e-14	TRUE	KX159256
PnLRR-RLK33	8.80829	12.328	-0.48501	0.13553	0.78397	FALSE	KX159257
PnLRR-RLK34	2.91665	6.35335	-1.1232	0.10689	0.67586	FALSE	KX159258
PnLRR-RLK35	14.7583	47.7132	-1.6929	5.03e-08	1.98e-06	TRUE	KX159259
PnLRR-RLK36	6.06664	8.45711	-0.47927	0.21872	0.99864	FALSE	KX159260
PnLRR-RLK37	28.5249	82.299	-1.5287	1.04e-11	5.93e-10	TRUE	KX159261
PnLRR-RLK38	37.7415	23.8987	0.65922	0.57662	0.99864	FALSE	KX159262
PnLRR-RLK39	2.79999	3.02941	-0.11362	0.63369	0.99864	FALSE	KX159263
PnLRR-RLK40	30.2165	15.9886	0.9183	0.28164	0.99864	FALSE	KX159264
PnLRR-RLK41	33.3665	38.2043	-0.19533	0.056219	0.4439	FALSE	KX159265
PnLRR-RLK42	255.401	467.541	-0.87233	5.87e-34	8.85e-32	FALSE	KX159266
PnLRR-RLK43	7.52497	28.7794	-1.9353	6.26e-06	0.00018246	TRUE	KX159267
PnLRR-RLK44	98.4771	28.6371	1.7819	9.96e-09	6.2914e-07	TRUE	KX159268
PnLRR-RLK45	10.2083	11.6969	-0.19639	0.29006	0.99864	FALSE	KX159269
PnLRR-RLK46	18.2582	105.314	-2.5281	2.16e-22	2.12e-20	TRUE	KX159270
PnLRR-RLK47	52.6957	8.18354	2.6869	2.0557e-08	1.2455e-06	TRUE	KX159271
PnLRR-RLK48	28.5832	39.9293	-0.48228	0.0073672	0.095416	FALSE	KX159272
PnLRR-RLK49	1.16666	7.48938	-2.6825	0.0078586	0.10038	FALSE	KX159273
PnLRR-RLK50	6.76664	8.45711	-0.32173	0.29358	0.99864	FALSE	KX159274
PnLRR-RLK51	52.6748	63.6597	-0.27327	0.0064475	0.085901	FALSE	KX159275
PnLRR-RLK52	27.1249	62.9024	-1.2135	1.29e-07	4.79e-06	TRUE	KX159276
PnLRR-RLK53	19.7166	43.2533	-1.1334	2.37e-05	0.00062586	TRUE	KX159277
PnLRR-RLK54	3.67498	7.53146	-1.0352	0.092397	0.61839	FALSE	KX159278
PnLRR-RLK55	16.9749	23.1834	-0.44969	0.047492	0.39449	FALSE	KX159279
PnLRR-RLK56	9.15829	24.6981	-1.4313	0.00031474	0.0064679	FALSE	KX159280
